# Supplementary material for: The association of GATM polymorphism with statin-induced myopathy: a systematic review and meta-analysis
Source: Eur J Clin Pharmacol. 2020 Oct 13;77(3):349–57. doi: 10.1007/s00228-020-03019-3 (PMC7867530; doi:10.1007/s00228-020-03019-3)
Supplement: Supplementary file 2 — (XLSX 13 kb) [file 228_2020_3019_MOESM2_ESM.xlsx]

## Sheet: Study characteristics
Study	Year	Country	Study design	Hardy-Weinberg equilibrium	Cases	Control	Drug	Interacting medications excluded	Myopathy definition
Mangravite	2013	USA	case-control	Yes	72	220	Atorvastatin/simvastatin/pravastatin	Exclude fibrates or niacin users	CK>3ULN and muscle symptoms
Carr	2014	UK	case-control	NA	150	587	Multiple	No	CK>4ULN or rhabdomyolysis
Floyd	2014	USA	case-control	NA	76	643	Cerivastatin	Exclude fibrates or niacin users	CK>10ULN and muscle symptoms
Luzum	2015	USA	case-control	Yes	306	80	Multiple	Exclude potentially confounding co-medications	Muscle symptoms
Sai	2016	Japan	case-control	NA	52	86	Multiple	No	Muscle symptoms
Bai	2018	China	case-control	Yes	51	705	Rosuvastatin	No	Muscle symptoms and/or CK>4ULN

## Sheet: rs9806699
Study	Year	Case	Control	MAF(Case)	MAF(Control)
Mangravite	2013	72	220	0.21	0.3
Carr	2014	150	587	0.28	0.3
Floyd	2014	76	643	0.24	0.28
Luzum	2015	306	80	0.25	0.28
Sai	2016	52	86	0.78	0.75
Bai	2018	51	705	0.6	0.72

## Sheet: rs1719247
Study	Year	Case	Control	MAF(Case)	MAF(Control)
Floyd	2014	76	643	0.24	0.25
Mangravite(Marshfield)	2013	72	220	0.19	0.29
Mangravite(SEARCH)	2013	100	4021	0.17	0.25

## Sheet: rs1346268
Study	Year	Case	Control	MAF(Case)	MAF(Control)
Floyd	2014	76	643	0.24	0.27
Mangravite(Marshfield)	2013	72	220	0.21	0.29
Mangravite(SEARCH)	2013	100	4029	0.18	0.26

## Sheet: Severe SIM
Study	Year	case	control	MAF(cases)	MAF(controls)
Carr	2014	37	587	0.28	0.3
Floyd	2014	76	643	0.24	0.28
Luzum	2015	141	80	0.25	0.28
											￥
